# Supplementary material for: Astaxanthin limits atherosclerosis and dysmetabolism in mice by attenuating inflammatory cell recruitment and signaling
Source: PLoS One. 2025 Oct 31;20(10):e0334410. doi: 10.1371/journal.pone.0334410 (PMC12578156; doi:10.1371/journal.pone.0334410)
Supplement: S2 Data — Collection of relevant experimental data: (1) body weight over weeks, (2) intravital data, (3) lab blood count, (4) intraperitoneal glucose tolerance testing, (5) insulin tolerance testing, (6–9) FACS results, (10) Oil-red-O staining, (11) Masson’s trichrome staining, (12) cholesterol, (13) triglycerides, (14) NEFA measurements, (15) qPCR data, (16) inflammatory marker levels, (17) magnetic resonance imaging, (18) Western blot quantification. (XLSX) [file pone.0334410.s007.xlsx]

## Sheet: groups
		1	2
	Atheromodel	Vehicle	Astaxanthin
	Feeding and treatment started 08.09.2021	17	27
		19	29
		21	31
	44454	23	33
		25	35
		37	47
	44454	39	49
		41	51
		43	53
		45	55
		57
		2nd round start treatmenmt feeding
	Feeding and treatment started 02.11.2022	Vehicle	Astaxanthin
		78	82
		80	84
	44454	88	86
		133	137
		135	139
	44454	141	147
		143	149
		145	151

## Sheet: Body weight-week
Control
Astaxanthin	Week 0	Week 1	Week 2	Week 3	Week 4	Week 5	Week 6	Week 7	Week 8	Week 9	Week 10	Week 11	Week 12	Week 13	Week 14	Week 15	Week 16
17	23.3	23.8	25	26.3	27.3	28.8	29.5	30.7	28.4	30.7	31.3	31.5	32.8	33.9	34.9	35.8	35.1
21	22.5	22.9	24.2	25.6	26	26.8	27.2	28.6	27.7	28.8	29.4	28.5	29.2	30.4	32	33.2	32.1
23	23.1	23.7	24.1	25.6	27	27.6	28.4	29.2	29.4	30.2	29.6	29.9	30.3	31	32.4	33.6	33
57	25	25.7	27.6	28.1	29	29.8	32.2	33.3	32.4	33.1	34	35	36.4	37.2	37.6	37.9	36.8
37	20.1	20.7	21.7	22.6	23.6	23.3	24.3	24.8	24.1	26	25.4	26.2	26.6	28.2	27.8	28.7	28.2
39	22.6	25.1	27.6	29.1	29.9	30.5	32.3	32.6	32.7	33	34	35	37.5	38.2	40.1	39.4	38.4
41	22.9	23.9	24.9	25.7	26.1	27.4	28.7	29.9	28.7	28.5	30	30	31	32.2	32.3	32.7	31.7
43	25	26.7	29	31.1	32.4	34.7	35.2	36.7	37	36.8	37.6	37.5	39.9	39.5	41.1	41.3	40.2
45	23.4	25.2	26.4	27.4	28.6	29.7	30.9	33.1	31	32	33.1	35.3	34	36.6	37.1	39	38.2
27	24.5	27.1	28.3	30	32	33.9	35.9	36.7	37.8	36.2	37	37.5	40	40.2	40.1	40.4	38.7
29	22.6	23.8	24	24.6	24.8	25.9	27.2	27.3	27.3	27.1	28	27.9	28.7	30.1	30.1	30.8	30
31	23.1333	24.5333	25.4667	26.3	27.1667	28.7	29.8	30.4333	30.6333	30.5667	31.7	32.1333	33.2	33.8	34.1	34.5667	34
35	23.9	25.9	27.5	28.6	30.6	32.8	33.5	34.1	35.9	36.1	37.1	38.5	39.9	39.1	39.9	40.2	40.3
47	23.5	24.5	25.8	27	27.6	29.4	30.3	31.5	30.2	30.9	32.9	34.7	34.7	36.4	37.3	38.8	37.8
49	24.8	26.2	27.6	28	28.9	30	31.1	32.8	31.2	32.5	33.6	34.9	33.8	36.7	37.8	39.5	38.4
51	20.9	22.1	23.1	24.3	24.7	25.4	26.9	27.7	27	28.6	29	29.6	30.2	31.9	32.3	33	33
53	23.1	26.1	28	28.8	30.3	32.3	33.5	35	35.7	34.8	35.3	36	38	38.1	39.3	39	38.7
55	20.6	21.6	21.8	23.5	23.8	24.9	25.7	25.2	25	25.7	25.4	26.3	26	26.1	26	25.1	25.7

## Sheet: intravital
			1		2		3		4		5
Control	Lenght	Intravital ID	Adherent	Rolling	Adherent	Rolling	Adherent	Rolling	Adherent	Rolling	Adherent	Rolling
	200µm	1	10	83	13	135	6	97	20	61	14	156
	200µm	3	7	95	5	99	16	53	3	111	7	55
Astaxanthin	200µm	2	4	74	11	77	1	57	1	99	4	27
	200µm	4	5	59	13	60	8	36	4	107	1	115
	200µm	5	0	108	0	200	5	28	2	69	7	45	6

## Sheet: Lab Blood count
2021-12-02		Control		Astaxanthin
			10^9/L	Percent			10^9/L
Mouse ID	Blood ID	body weight	Leukos	Lymphocytes	Granulocytes	Monocytes	Lymphocytes	Granulocytes	Monocytes
17	1	34.4	10.3	65.6	31.4	3	6.7568	3.2342	0.309
21	2	36.9	15.3	71.9	25.5	2.6	11.0007	3.9015	0.3978
23	3	31.6	11.5	75.3	21.2	3.5	8.6595	2.438	0.4025
57	4	29.9	13.4	75.6	21.3	3.1	10.1304	2.8542	0.4154
27	5	38	8.4	68.7	28.6	2.7	5.7708	2.4024	0.2268
29	6	37.5	10.9	69.1	28	2.9	7.5319	3.052	0.3161
31	7	36.7	6.7	77.5	19.7	2.8	5.1925	1.3199	0.1876
35	8	33.8	10.4	72.2	24.6	3.2	7.5088	2.5584	0.3328
37	9	30	19.1	77.3	19.8	2.9	14.7643	3.7818	0.5539
39	10	27.5	9.7	75.6	22.2	2.2	7.3332	2.1534	0.2134
41	11	30.4	8.9	70.9	25.8	3.3	6.3101	2.2962	0.2937
43	12	29.3	9.9	79.5	18.4	2.1	7.8705	1.8216	0.2079
45	13	33.3	9.6	69.2	27.1	3.7	6.6432	2.6016	0.3552
47	14	31.9	12.2	72.5	25.2	2.3	8.845	3.0744	0.2806
49	15	34.1	10.8	73.8	23.9	2.3	7.9704	2.5812	0.2484
51	16	31.4	6.6	72.3	24.9	2.8	4.7718	1.6434	0.1848
53	17	32.4	6	74.3	23	2.7	4.458	1.38	0.162
55	18	30.7	6.4	74.8	22.5	2.7	4.7872	1.44	0.1728

## Sheet: GTT
Astaxanthin			Date: Dec 7th, 2021
GTT
			t=0min		t=15min		t=30min		t=45min		t=60min		t=90min		t=120min
Number	Weight	glucose µL	value 1	value 2	value 1	value 2	value 1	value 2	value 1	value 2	value 1	value 2	value 1	value 2	value 1	value 2
17	34.4	344	204	209	397	412	396	381	371	372	362	368	370	366	316	320
21	36.9	369	209	211	387	376	406	407	413	419	425	420	405	407	390	391
23	31.6	316	224	222	325	335	331	336	311	316	315	317	272	281	283	279
57	29.9	299	214	213	414	437	552	559	575	370	573	571	529	530	473	468
27	38	380	199	209	351	348	301	291	270	269	297	301	268	262	212	220
29	37.5	375	194	181	291	305	209	214	236	236	229	227	192	191	193	191
31	36.7	367	211	214	397	388	308	316	316	310	314	312	291	293	270	264
35	33.8	338	220	220	384	383	268	274	297	291	249	243	230	225	212	202
37	30	300	96	102	286	280	271	260	206	203	180	193	152	160	129	123
39	27.5	275	171	171	432	434	395	398	355	356	298	303	248	254	208	204
41	30.4	304	155	148	360	357	298	282	276	277	190	200	174	172	151	154
43	29.3	293	180	189	421	429	439	738	408	418	383	370	297	297	229	235
45	33.3	333	187	173	410	417	347	342	326	323	330	338	265	270	251	258
47	31.9	319	102	106	218	224	180	200	175	177	158	155	128	135	118	113
49	34.1	341	182	188	392	395	303	302	282	292	270	275	243	233	151	156
51	31.4	314	197	191	224	230	185	197	180	184	198	199	155	156	149	141
53	32.4	324	139	139	250	260	193	203	199	183	180	182	133	134	134	127
55	30.7	307	115	114	246	255	220	218	208	204	183	177	144	154	142	144
	Checklist
	GTT		Faktor	10
			glucose solution	0.2	in saline solution
			glucose conc (g/kg BW):	2
Glucose
0.2 g/mL
Number	t=0min	t=15min	t=30min	t=45min	t=60min	t=90min	t=120min
17	206.5	404.5	388.5	371.5	365	368	318
21	210	381.5	406.5	416	422.5	406	390.5
23	223	330	333.5	313.5	316	276.5	281
57	213.5	425.5	555.5	472.5	572	529.5	470.5
27	204	349.5	296	269.5	299	265	216
29	187.5	298	211.5	236	228	191.5	192
31	212.5	392.5	312	313	313	292	267
35	220	383.5	271	294	246	227.5	207
37	99	283	265.5	204.5	186.5	156	126
39	171	433	396.5	355.5	300.5	251	206
41	151.5	358.5	290	276.5	195	173	152.5
43	184.5	425	588.5	413	376.5	297	232
45	180	413.5	344.5	324.5	334	267.5	254.5
47	104	221	190	176	156.5	131.5	115.5
49	185	393.5	302.5	287	272.5	238	153.5
51	194	227	191	182	198.5	155.5	145
53	139	255	198	191	181	133.5	130.5
55	114.5	250.5	219	206	180	149	143

## Sheet: ITT
Astaxanthin				Date: Dec 9th, 2021
ITT
			t=0min		t=15min		t=30min		t=45min		t=60min		t=90min		t=120min
Number	Weight	insulin µL	value 1	value 2	value 1	value 2	value 1	value 2	value 1	value 2	value 1	value 2	value 1	value 2	value 1	value 2
17	34.4	206.4	209	212	184	174	111	117	106	111	125	131	132	130	177	167
21	36.9	221.4	239	237	214	212	145	151	132	140	163	170	185	185	208	218
23	31.6	189.6	217	217	148	153	94	96	97	98	115	120	143	150	201	205
57	29.9	179.4	189	199	147	152	111	107	103	103	100	102	94	86	102	106
27	38	228	278	268	204	198	132	135	131	137	166	162	167	169	220	220
29	37.5	225	231	237	199	194	109	103	103	112	100	101	114	124	154	151
31	36.7	220.2	265	266	164	172	123	123	129	131	152	142	165	159	204	195
35	33.8	202.8	221	224	121	123	108	111	78	79	67	67	68	65	90	89
37	30	180	123	118	74	79	48	56	41	39	30	34	41	39	47	47
39	27.5	165	180	187	138	144	111	106	91	97	79	84	72	71	114	104
41	30.4	182.4	203	205	134	142	95	102	77	77	60	63	68	71	85	76
43	29.3	175.8	219	217	144	143	117	120	85	87	68	74	76	78	89	92
45	33.3	199.8	198	210	130	120	113	116	101	108	103	107	85	91	98	108
47	31.9	191.4	163	173	87	77	51	50	44	43	36	38	44	44	53	49
49	34.1	204.6	199	204	143	150	89	89	81	79	68	71	74	75	99	97
51	31.4	188.4	229	219	102	105	87	82	53	52	57	52	64	73	87	96
53	32.4	194.4	135	140	87	84	66	56	51	53	57	65	62	62	76	77
55	30.7	184.2	99	104	66	63	48	51	37	38	41	42	49	39	47	52
Checklist
ITT			Faktor	6
			insulin solution	0.125 IU	1:800 (100IU)
			insulin conc (IU/kg BW):	0.75
										% ITT
Number	t=0min	t=15min	t=30min	t=45min	t=60min	t=90min	t=120min		Number	t=0min	t=15min	t=30min	t=45min	t=60min	t=90min	t=120min
17	210.5	179	114	108.5	128	131	172		17	0	-84.2739	-89.9845	-90.4677	-88.7545	-88.491	-84.8889
21	238	213	148	136	166.5	185	213		21	0	-10.5042	-37.8151	-42.8571	-30.042	-22.2689	-10.5042
23	217	150.5	95	97.5	117.5	146.5	203		23	0	-30.6452	-56.2212	-55.0691	-45.8525	-32.4885	-6.45161
57	194	149.5	109	103	101	90	104		57	0	-22.9381	-43.8144	-46.9072	-47.9381	-53.6082	-46.3918
27	273	201	133.5	134	164	168	220		27	0	-26.3736	-51.0989	-50.9158	-39.9267	-38.4615	-19.4139
29	234	196.5	106	107.5	100.5	119	152.5		29	0	-16.0256	-54.7009	-54.0598	-57.0513	-49.1453	-34.8291
31	265.5	168	123	130	147	162	199.5		31	0	-36.7232	-53.6723	-51.0358	-44.6328	-38.9831	-24.8588
35	222.5	122	109.5	78.5	67	66.5	89.5		35	0	-45.1685	-50.7865	-64.7191	-69.8876	-70.1124	-59.7753
37	120.5	76.5	52	40	32	40	47		37	0	-36.5145	-56.8465	-66.805	-73.444	-66.805	-60.9959
39	183.5	141	108.5	94	81.5	71.5	109		39	0	-23.1608	-40.8719	-48.7738	-55.5858	-61.0354	-40.5995
41	204	138	98.5	77	61.5	69.5	80.5		41	0	-32.3529	-51.7157	-62.2549	-69.8529	-65.9314	-60.5392
43	218	143.5	118.5	86	71	77	90.5		43	0	-34.1743	-45.6422	-60.5505	-67.4312	-64.6789	-58.4862
45	204	125	114.5	104.5	105	88	103		45	0	-38.7255	-43.8725	-48.7745	-48.5294	-56.8627	-49.5098
47	168	82	50.5	43.5	37	44	51		47	0	-51.1905	-69.9405	-74.1071	-77.9762	-73.8095	-69.6429
49	201.5	146.5	89	80	69.5	74.5	98		49	0	-27.2953	-55.8313	-60.2978	-65.5087	-63.0273	-51.3648
51	224	103.5	84.5	52.5	54.5	68.5	91.5		51	0	-53.7946	-62.2768	-76.5625	-75.6696	-69.4196	-59.1518
53	137.5	85.5	61	52	61	62	76.5		53	0	-37.8182	-55.6364	-62.1818	-55.6364	-54.9091	-44.3636
55	101.5	64.5	49.5	37.5	41.5	44	49.5		55	0	-36.4532	-51.2315	-63.0542	-59.1133	-56.6502	-51.2315

## Sheet: Harvest
		Harvest Ldlr-/- Astaxanthin mice								14-16.12.2021
Date	Mouse ID	Tissue ID	Cage	Body weight	Kidney	Liver	Muscle	Heart	Brown AT	Spleen	FACS spleen	Eppi WAT	FACS WAT
Dec 14	17	1	4	32.99	0.369	1.523	0.441	0.125	0.151	0.098	0.026	1.356	0.711
	21	2	4	34.44	0.34	1.418	0.414	0.12	0.185	0.102	0.036	1.619	0.813
	23	3	4	30.05	0.332	1.23	0.419	0.116	0.12	0.086	0.02	1.106	0.529
	57	4	8	28.07	0.306	1.195	0.372	0.12	0.152	0.082	0.035	1.138	0.503
	47	14	7	29.8	0.428	1.298	0.482	0.141	0.142	0.192	0.031	0.638	0.355
	49	15	7	31.99	0.344	1.409	0.487	0.124	0.177	0.086	0.021	1.451	0.172
	51	16	7	29.65	0.369	1.172	0.479	0.126	0.16	0.103	0.021	0.844	0.454
	53	17	7	30.45	0.343	1.115	0.471	0.135	0.154	0.104	0.028	1.007	0.473
	55	18	7	29.43	0.393	1.003	0.442	0.135	0.156	0.105	0.015	0.509	0.241
Dec 16	27	5	5	36.125	0.35	1.632	0.414	0.125	0.152	0.078	0.014	2.134	1.139
	29	6	5	35.756	0.316	1.71	0.395	0.118	0.187	0.131	0.028	1.772	0.886
	31	7	5	38.71	0.338	1.566	0.463	0.12	0.192	0.112	0.019	1.821	0.866
	35	8	5	31.729	0.364	1.246	0.461	0.141	0.162	0.08	0.012	1.001	0.491
	37	9	6	28.779	0.418	1	0.441	0.14	0.113	0.17	0.021	0.621	0.336
	39	10	6	26.756	0.287	1.107	0.417	0.104	0.114	0.1	0.032	0.81	0.423
	41	11	6	29.188	0.336	1.075	0.472	0.128	0.124	0.087	0.017	0.741	0.41
	43	12	6	27.549	0.31	1.072	0.413	0.122	0.112	0.085	0.019	0.752	0.375
	45	13	6	31.73	0.332	1.17	0.366	0.134	0.1	0.089	0.018	1.099	0.551
									per g
				Cell count		x107	x105	x107		x107	x105
				Date	Tissue ID	FACS spleen	FACS WAT	Bone marrow		FACS spleen	FACS WAT			x107	x105
				Dec 14	1	1.19	1.41	6.93		45.7692	1.98312			FACS spleen	FACS WAT
					2	4.49	2.78	8.93		124.722	3.41943			45.7692	1.98312
					3	4.33	8.54	7.54		216.5	16.1437			124.722	3.41943
					4	7.96	8.7	4.49		227.429	17.2962			216.5	16.1437
					14	7.81	5.65	10.7		251.935	15.9155			227.429	17.2962
					15	7.63	6.38	16.5		363.333	37.093			276.429	1.54522
					16	2.54	4.77	6.38		120.952	10.5066			276.786	1.20767
					17	8.95	5.6	5.58		319.643	11.8393			213.684	1.24711
					18	6.37	2.16	4.49		424.667	8.96266			276.667	2.64766
									per g					217.143	4.40476
										x107	x105			124.688	2.14894
				Date	Tissue ID	FACS spleen	FACS WAT	Bone marrow		FACS spleen	FACS WAT			216.471	1.90732
				Dec 16	5	3.87	1.76	6.65		276.429	1.54522			216.316	1.90667
					6	7.75	1.07	9.26		276.786	1.20767			216.111	1.41924
					7	4.06	1.08	19.8		213.684	1.24711			251.935	15.9155
					8	3.32	1.3	7.43		276.667	2.64766			363.333	37.093
					9	4.56	1.48	18.7		217.143	4.40476			120.952	10.5066
					10	3.99	0.909	8.65		124.688	2.14894			319.643	11.8393
					11	3.68	0.782	9.26		216.471	1.90732			424.667	8.96266
					12	4.11	0.715	6.15		216.316	1.90667
					13	3.89	0.782	13.8		216.111	1.41924
		Harvest Ldlr-/- Astaxanthin mice								2023-02-10
Date	Mouse ID	Glucose	Cage	Body weight	Kidney	Liver	Muscle	Heart	Brown AT	Spleen	Eppi WAT
2023-02-10	82	158		19.12	0.22	0.87	0.34	0.09		0.08	0.26
	84	138		23.32	0.42	1.24	0.41	0.19		0.19	0.51
	86	174		21.3	0.23	1.05	0.37	0.13	0.07	0.07	0.23
	137	150		30.4	0.36	1.37	0.46	0.24	0.09	0.12	0.44
	139	157		29.8	0.36	1.3	0.53	0.15		0.12	0.52
	133	172		27.7	0.35	1.24	0.44	0.16	0.07	0.07	0.44
	135	163		31.2	0.37	1.43	0.47	0.15	0.08	0.12	0.48
	78	133		22.18	0.25	1.14	0.36	0.14	0.06	0.09	0.27
	80	156		22.6	0.25	1.17	0.34	0.11	0.07	0.09	0.3
	88	120		21.3	0.27	1.14	0.35	0.12	0.07	0.09	0.32
												Cells
Date	Mouse ID	Glucose	Cage	Body weight	Kidney	Liver	Muscle	Heart	Brown AT	Spleen	Eppi WAT	Aorta 105	PVAT 106
2023-02-24	147	179		34.9	0.37	1.76	0.39	0.11	0.1	0.1	1.65	0.449	2.65	0.386	0.449
	149	175		31.6	0.38	1.47	0.41	0.16	0.09	0.08	0.79	0.593	1.69	0.277	0.593
	151	164		32.5	0.44	1.66	0.47	0.18	0.11	0.14	0.66	0.521	2.17	0.331	0.521
	141	190		37	0.36	2.2	0.34	0.13	0.13	0.09	1.74	0.386	10.5	0.331333	0.521
	143	198		34	0.36	1.69	0.37	0.12	0.1	0.08	1.54	0.277	1.5	0.3315	0.521
	145	194		35.6	0.36	1.92	0.37	0.12	0.14	0.08	1.59	0.331	1.1	0.304	0.557
														0.332	0.521

## Sheet: FACS Blood
		Live CD45++	Live CD45++	Live CD45++	CD3+	CD3+	Live CD45++	CD11b+	CD11b+	Monocytes	Monocytes	Live CD45++	Live CD45++	Live CD45++		Percent of viable Leukocytes										Live CD45++	Live CD45++		10^9/L
Sample:	Live CD45++	B cells	B1a	CD3+	Cytotoxic T cells	Helper T cells	CD11b+	Granulocytes	Monocytes	/Ly6c BV785-H+	Ly6c BV785-H-	DCs	CDc CD11b+	NK cells		B cells	B1a	CD3+	Cytotoxic T cells	Helper T cells	CD11b+	Granulocytes	Monocytes	/Ly6c BV785-H+	Ly6c BV785-H-	DCs	NK cells		Leukos	B cells	B1a	CD3+	Cytotoxic T cells	Helper T cells	CD11b+	Granulocytes	Monocytes	/Ly6c BV785-H+	Ly6c BV785-H-	CDs	NK
B2_1.fcs	70.7	53.6	12.9	19.8	64	11.3	17.1	26.6	56.5	43.8	56.2	36.8	41	1.68		53.6	6.9144	19.8	12.672	2.2374	56.5	15.029	31.9225	13.9821	17.9404	36.8	1.68		10.3	5.5208	0.712183	2.0394	1.30522	0.230452	5.8195	1.54799	3.28802	1.44015	1.84787	3.7904	0.17304
B2_2.fcs	55.7	0.42	0.12	13.8	43.6	19	18	19.2	55.7	39.5	60.5	21.3	33.6	2.25		0.42	0.000504	13.8	6.0168	2.622	55.7	10.6944	31.0249	12.2548	18.7701	21.3	2.25		15.3	0.06426	7.7112e-05	2.1114	0.92057	0.401166	8.5221	1.63624	4.74681	1.87499	2.87182	3.2589	0.34425
B2_3.fcs	84	0.2	0.055	16.8	50.8	5.78	22	31.3	33.9	53.7	46.3	27.5	47	1.28		0.2	0.00011	16.8	8.5344	0.97104	33.9	10.6107	11.4921	6.17126	5.32084	27.5	1.28		11.5	0.023	1.265e-05	1.932	0.981456	0.11167	3.8985	1.22023	1.32159	0.709695	0.611897	3.1625	0.1472
B2_4.fcs	78.5	0.53	0.13	12.9	49	16.5	14.5	36.6	40.5	38.9	61.1	18.4	45	2.07		0.53	0.000689	12.9	6.321	2.1285	40.5	14.823	16.4025	6.38057	10.0219	18.4	2.07		13.4	0.07102	9.2326e-05	1.7286	0.847014	0.285219	5.427	1.98628	2.19793	0.854997	1.34294	2.4656	0.27738
B2_5.fcs	39.3	0.18	0.11	26.5	51.3	14.6	31.6	34.3	47.1	48.3	51.7	43.4	37.9	2.44		0.18	0.000198	26.5	13.5945	3.869	47.1	16.1553	22.1841	10.7149	11.4692	43.4	2.44		8.4	0.01512	1.6632e-05	2.226	1.14194	0.324996	3.9564	1.35705	1.86346	0.900053	0.963411	3.6456	0.20496
B2_6.fcs	72.2	0.33	0.059	14.5	57.5	10.7	19.5	39.1	43.4	43.3	56.7	24.7	34.4	1.45		0.33	0.0001947	14.5	8.3375	1.5515	43.4	16.9694	18.8356	8.15581	10.6798	24.7	1.45		10.9	0.03597	2.12223e-05	1.5805	0.908788	0.169113	4.7306	1.84966	2.05308	0.888984	1.1641	2.6923	0.15805
B2_7.fcs	64.3	0.37	0.69	13.2	33.1	13.5	18	19	57.4	31.2	68.8	21.2	23.7	2.43		0.37	0.002553	13.2	4.3692	1.782	57.4	10.906	32.9476	10.2797	22.6679	21.2	2.43		6.7	0.02479	0.000171051	0.8844	0.292736	0.119394	3.8458	0.730702	2.20749	0.688737	1.51875	1.4204	0.16281
B2_8.fcs	67.2	0.55	0.31	15	50.4	13.1	21.4	27.6	53.7	33.2	66.8	27.8	31.9	1.61		0.55	0.001705	15	7.56	1.965	53.7	14.8212	28.8369	9.57385	19.263	27.8	1.61		10.4	0.0572	0.00017732	1.56	0.78624	0.20436	5.5848	1.5414	2.99904	0.99568	2.00336	2.8912	0.16744
B2_9.fcs	63	0.45	0.11	13.5	44.7	16.7	16.7	28.5	44.7	34.5	65.5	20.3	45.5	1.85		0.45	0.000495	13.5	6.0345	2.2545	44.7	12.7395	19.9809	6.89341	13.0875	20.3	1.85		19.1	0.08595	9.4545e-05	2.5785	1.15259	0.430609	8.5377	2.43324	3.81635	1.31664	2.49971	3.8773	0.35335
B2_10.fcs	47.1	0.24	0.048	20.3	26.1	28.6	15	17.4	59.2	33.1	66.9	24.9	19.5	2.56		0.24	0.0001152	20.3	5.2983	5.8058	59.2	10.3008	35.0464	11.6004	23.446	24.9	2.56		9.7	0.02328	1.11744e-05	1.9691	0.513935	0.563163	5.7424	0.999178	3.3995	1.12523	2.27427	2.4153	0.24832
B2_11.fcs	60.6	0.27	0.11	15.5	53	12	21.2	27.4	48.7	46.1	53.9	28.1	33.9	1.18		0.27	0.000297	15.5	8.215	1.86	48.7	13.3438	23.7169	10.9335	12.7834	28.1	1.18		8.9	0.02403	2.6433e-05	1.3795	0.731135	0.16554	4.3343	1.1876	2.1108	0.973081	1.13772	2.5009	0.10502
B2_12.fcs	55.9	0.29	0.28	13.4	39.9	11.5	18	20.4	60.7	37.9	62.1	21.1	29.1	4.08		0.29	0.000812	13.4	5.3466	1.541	60.7	12.3828	36.8449	13.9642	22.8807	21.1	4.08		9.9	0.02871	8.0388e-05	1.3266	0.529313	0.152559	6.0093	1.2259	3.64765	1.38246	2.26519	2.0889	0.40392
B2_13.fcs	33.8	0.28	0.14	24.7	35.2	21.8	20.6	29.3	50.4	34.3	65.7	37.3	24.1	2.93		0.28	0.000392	24.7	8.6944	5.3846	50.4	14.7672	25.4016	8.71275	16.6889	37.3	2.93		9.6	0.02688	3.7632e-05	2.3712	0.834662	0.516922	4.8384	1.41765	2.43855	0.836424	1.60213	3.5808	0.28128
B2_14.fcs	22.4	0.4	0.14	16.7	45.9	12.5	21.1	33.1	40.2	43.7	56.3	25.4	41.5	2.06		0.4	0.00056	16.7	7.6653	2.0875	40.2	13.3062	16.1604	7.06209	9.09831	25.4	2.06		12.2	0.0488	6.832e-05	2.0374	0.935167	0.254675	4.9044	1.62336	1.97157	0.861576	1.10999	3.0988	0.25132
B2_15.fcs	73.2	0.49	0.72	13	49.6	10.1	16.2	41.4	34.1	37.7	62.3	19.8	42.7	1.34		0.49	0.003528	13	6.448	1.313	34.1	14.1174	11.6281	4.38379	7.24431	19.8	1.34		10.8	0.05292	0.000381024	1.404	0.696384	0.141804	3.6828	1.52468	1.25583	0.47345	0.782385	2.1384	0.14472
B2_16.fcs	17	0.29	0.2	17.4	48.9	10.6	21.6	38.4	44.7	33	67	29.8	34.2	2.79		0.29	0.00058	17.4	8.5086	1.8444	44.7	17.1648	19.9809	6.5937	13.3872	29.8	2.79		6.6	0.01914	3.828e-05	1.1484	0.561568	0.12173	2.9502	1.13288	1.31874	0.435184	0.883555	1.9668	0.18414
B2_17.fcs	35.8	0.25	0.18	30.6	40.8	22.8	23.9	32	54	30.2	69.8	37	26.1	2.9		0.25	0.00045	30.6	12.4848	6.9768	54	17.28	29.16	8.80632	20.3537	37	2.9		6	0.015	2.7e-05	1.836	0.749088	0.418608	3.24	1.0368	1.7496	0.528379	1.22122	2.22	0.174
B2_18.fcs	19.7	0.38	0.25	41	15.6	55.6	10.2	6.64	74.5	25.6	74.4	33.4	9.11	1.54		0.38	0.00095	41	6.396	22.796	74.5	4.9468	55.5025	14.2086	41.2939	33.4	1.54		6.4	0.02432	6.08e-05	2.624	0.409344	1.45894	4.768	0.316595	3.55216	0.909353	2.64281	2.1376	0.09856
		Live CD45++	B1	IgM+, CD23-	IgM+, CD23-	Live CD45++	CD19+,B220+	CD19+,B220+	CD19+,B220+	Live CD45++	IgM+,CD23-		Percent of viable Leukocytes												10^9/L
Sample:	Live CD45++	B1	IgM+, CD23-	B1a	B1b	CD19+,B220+	Bregs	Follicular	Marginal zone	IgM+,CD23-	IRA		B1	IgM+, CD23-	B1a	B1b	CD19+,B220+	Bregs	Follicular	Marginal zone	IgM+,CD23-	IRA			Leukos	B1	B1a	B1b	Bregs	Follicular	Marginal zone	IRA
B2_1.fcs	94.3	3.58	4.65	6.67	93.3	57.5	4.01	83.6	1.08	4.33	66.9		3.58	0.16647	0.0111035	0.155317	57.5	2.30575	48.07	0.621	4.33	2.89677			10.3	0.36874	0.00114367	0.0159976	0.237492	4.95121	0.063963	0.298367
B2_2.fcs	95.2	3.32	11.4	19.3	80.7	66.2	3.93	84.6	5.53	4.97	62.5		3.32	0.37848	0.0730466	0.305433	66.2	2.60166	56.0052	3.66086	4.97	3.10625			15.3	0.50796	0.0111761	0.0467313	0.398054	8.5688	0.560112	0.475256
B2_3.fcs	97	2.29	13.5	6.02	94	46.5	6.55	81.2	5.54	6.51	76.8		2.29	0.30915	0.0186108	0.290601	46.5	3.04575	37.758	2.5761	6.51	4.99968			11.5	0.26335	0.00214025	0.0334191	0.350261	4.34217	0.296252	0.574963
B2_4.fcs	97.9	3.23	6.45	18.9	81.1	68.3	3.89	89.2	3.47	4.66	72.3		3.23	0.208335	0.0393753	0.16896	68.3	2.65687	60.9236	2.37001	4.66	3.36918			13.4	0.43282	0.00527629	0.0226406	0.356021	8.16376	0.317581	0.45147
B2_5.fcs	95.7	2.52	4.36	33.3	66.7	34	5.96	82.5	6.55	6.75	87.6		2.52	0.109872	0.0365874	0.0732846	34	2.0264	28.05	2.227	6.75	5.913			8.4	0.21168	0.00307334	0.00615591	0.170218	2.3562	0.187068	0.496692
B2_6.fcs	98	2.38	3.56	14	86	53.1	3.51	84.9	5.04	5.36	79.6		2.38	0.084728	0.0118619	0.0728661	53.1	1.86381	45.0819	2.67624	5.36	4.26656			10.9	0.25942	0.00129295	0.0079424	0.203155	4.91393	0.29171	0.465055
B2_7.fcs	96.3	6.08	33.9	1.32	98.7	46.1	7.54	82.5	5.71	12.6	88.8		6.08	2.06112	0.0272068	2.03433	46.1	3.47594	38.0325	2.63231	12.6	11.1888			6.7	0.40736	0.00182285	0.1363	0.232888	2.54818	0.176365	0.74965
B2_8.fcs	97.6	4.9	1.97	16.7	83.3	56.9	3.83	84.9	4.94	6.97	83.4		4.9	0.09653	0.0161205	0.0804095	56.9	2.17927	48.3081	2.81086	6.97	5.81298			10.4	0.5096	0.00167653	0.00836259	0.226644	5.02404	0.292329	0.60455
B2_9.fcs	98.4	3.03	7.55	10.5	89.5	51.6	3.35	87.6	4.15	5.5	77.8		3.03	0.228765	0.0240203	0.204745	51.6	1.7286	45.2016	2.1414	5.5	4.279			19.1	0.57873	0.00458788	0.0391062	0.330163	8.63351	0.409007	0.817289
B2_10.fcs	94.8	3.04	5.39	0	100	54.2	6.1	81.1	5.68	7.29	81		3.04	0.163856	0	0.163856	54.2	3.3062	43.9562	3.07856	7.29	5.9049			9.7	0.29488	0	0.015894	0.320701	4.26375	0.29862	0.572775
B2_11.fcs	95.9	2.74	3.75	22.7	77.3	36.8	5.2	78.9	7.5	7.24	84.3		2.74	0.10275	0.0233243	0.0794258	36.8	1.9136	29.0352	2.76	7.24	6.10332			8.9	0.24386	0.00207586	0.00706889	0.17031	2.58413	0.24564	0.543195
B2_12.fcs	96.6	3.15	15.7	3.73	96.3	61.7	4.19	83.6	5.01	7.41	82		3.15	0.49455	0.0184467	0.476252	61.7	2.58523	51.5812	3.09117	7.41	6.0762			9.9	0.31185	0.00182622	0.0471489	0.255938	5.10654	0.306026	0.601544
B2_13.fcs	93.9	2.16	28.6	7.41	92.6	27.5	6.64	77.6	9.8	9.61	79.5		2.16	0.61776	0.045776	0.572046	27.5	1.826	21.34	2.695	9.61	7.63995			9.6	0.20736	0.0043945	0.0549164	0.175296	2.04864	0.25872	0.733435
B2_14.fcs	97.2	3.14	12.1	21.6	78.4	66.5	2.96	84.2	4.35	5.64	66.7		3.14	0.37994	0.082067	0.297873	66.5	1.9684	55.993	2.89275	5.64	3.76188			12.2	0.38308	0.0100122	0.0363405	0.240145	6.83115	0.352915	0.458949
B2_15.fcs	95.8	3.81	4.25	12.1	87.9	59.8	4.18	81.4	4.08	5.65	78.7		3.81	0.161925	0.0195929	0.142332	59.8	2.49964	48.6772	2.43984	5.65	4.44655			10.8	0.41148	0.00211604	0.0153719	0.269961	5.25714	0.263503	0.480227
B2_16.fcs	97.1	4.43	4.42	2.08	97.9	42.6	4.65	78.8	6.19	6.46	70.1		4.43	0.195806	0.00407276	0.191694	42.6	1.9809	33.5688	2.63694	6.46	4.52846			6.6	0.29238	0.000268802	0.0126518	0.130739	2.21554	0.174038	0.298878
B2_17.fcs	93.2	6.74	12.8	6.41	93.6	41.3	6.95	71.6	5.02	9.42	84.4		6.74	0.86272	0.0553004	0.807506	41.3	2.87035	29.5708	2.07326	9.42	7.95048			6	0.4044	0.00331802	0.0484504	0.172221	1.77425	0.124396	0.477029
B2_18.fcs	92.8	3.03	4.89	11.1	88.9	13.8	6.2	68.2	5.61	9.16	93.8		3.03	0.148167	0.0164465	0.13172	13.8	0.8556	9.4116	0.77418	9.16	8.59208			6.4	0.19392	0.00105258	0.00843011	0.0547584	0.602342	0.0495475	0.549893
			Tcytotoxic	Tcytotoxic	Tcytotoxic		Thelper	CTL4+	Activated	CTL4+	Activated memory	Thelper	Thelper	Thelper	Thelper		Percent of viable Leukocytes													10^9/L
Sample:	Live CD45++	Tcytotoxic	Thcm	Thm	Thnaive	Thelper	CTL4+	Activated	Mean (PD-1 BV785-A)	Activated memory	Mean (PD-1 BV785-A)	Thcm	Thm	Thnaive	Tregs		Tcytotoxic	Tccm	Tcm	Tcnaive	Thelper	CTL4+	Activated	Activated memory	Thcm	Thm	Thnaive	Tregs		Leukos	Tcytotoxic	Tccm	Tcm	Tcnaive	Thelper	Activated	Activated memory	Thcm	Thm	Thnaive	Tregs
B2_1.fcs	97.5	1.8	38.2	25.3	19.7	1.71	26.2	95.1	398	4.88	-695	19.2	19.6	29.1	11.4		1.8	0.6876	0.4554	0.3546	1.71	1.62621	1.54653	0.079359	0.32832	0.33516	0.473227	0.19494		10.3	0.1854	0.0708228	0.0469062	0.0365238	0.17613	0.159292	0.00817398	0.033817	0.0345215	0.0487424	0.0200788
B2_2.fcs	97.7	2.08	34.1	20.7	16.1	2.4	25.9	95.8	335	4.24	-683	20.4	10.7	28.5	13.1		2.08	0.70928	0.43056	0.33488	2.4	2.2992	2.20263	0.0974861	0.4896	0.2568	0.655272	0.3144		15.3	0.31824	0.10852	0.0658757	0.0512366	0.3672	0.337003	0.0149154	0.0749088	0.0392904	0.100257	0.0481032
B2_3.fcs	97.4	2.33	36.5	24.5	17.3	2.71	21.9	96.7	150	3.32	-713	18.5	13	30.4	10.1		2.33	0.85045	0.57085	0.40309	2.71	2.62057	2.53409	0.0870029	0.50135	0.3523	0.796653	0.27371		11.5	0.26795	0.0978017	0.0656478	0.0463554	0.31165	0.29142	0.0100053	0.0576552	0.0405145	0.0916151	0.0314767
B2_4.fcs	97.4	2.4	34.8	14.1	32.3	2.74	26.7	96.2	366	3.76	-603	27	14.6	24.7	15.7		2.4	0.8352	0.3384	0.7752	2.74	2.63588	2.53572	0.0991091	0.7398	0.40004	0.651062	0.43018		13.4	0.3216	0.111917	0.0453456	0.103877	0.36716	0.339786	0.0132806	0.0991332	0.0536054	0.0872424	0.0576441
B2_5.fcs	93.9	1.27	27.6	32.4	15.1	1.52	20.7	93.5	610	6.52	-1023	14.9	21.2	19.8	10.4		1.27	0.35052	0.41148	0.19177	1.52	1.4212	1.32882	0.0926622	0.22648	0.32224	0.281398	0.15808		8.4	0.10668	0.0294437	0.0345643	0.0161087	0.12768	0.111621	0.00778363	0.0190243	0.0270682	0.0236374	0.0132787
B2_6.fcs	96.9	2.23	33.8	17.7	31.9	2.22	26.7	95.5	295	4.55	-586	23.6	10.2	35.5	14.8		2.23	0.75374	0.39471	0.71137	2.22	2.1201	2.0247	0.0964646	0.52392	0.22644	0.752636	0.32856		10.9	0.24307	0.0821577	0.0430234	0.0775393	0.24198	0.220692	0.0105146	0.0571073	0.024682	0.0820373	0.035813
B2_7.fcs	96.4	1.24	19.5	25.5	13.4	1.78	23.5	98.6	402	1.36	-986	15.6	19.9	17.2	9.42		1.24	0.2418	0.3162	0.16616	1.78	1.75508	1.73051	0.0238691	0.27768	0.35422	0.301874	0.167676		6.7	0.08308	0.0162006	0.0211854	0.0111327	0.11926	0.115944	0.00159923	0.0186046	0.0237327	0.0202255	0.0112343
B2_8.fcs	97.2	1.44	32.9	16.2	21.6	2.12	30	96.4	531	3.6	-392	27.7	20.9	21.2	16.7		1.44	0.47376	0.23328	0.31104	2.12	2.04368	1.97011	0.0735725	0.58724	0.44308	0.43326	0.35404		10.4	0.14976	0.049271	0.0242611	0.0323482	0.22048	0.204891	0.00765154	0.061073	0.0460803	0.0450591	0.0368202
B2_9.fcs	97.4	1.65	39.9	19.9	16.1	2.34	30.6	95.1	767	4.9	-194	32.1	18.4	20.2	22.6		1.65	0.65835	0.32835	0.26565	2.34	2.22534	2.1163	0.109042	0.75114	0.43056	0.449519	0.52884		19.1	0.31515	0.125745	0.0627148	0.0507392	0.44694	0.404213	0.020827	0.143468	0.082237	0.0858581	0.101008
B2_10.fcs	94.4	1.42	28.9	16.1	21.3	1.81	17.3	92.7	16.4	7.27	-407	17.3	10.7	23.3	8.18		1.42	0.41038	0.22862	0.30246	1.81	1.67787	1.55539	0.121981	0.31313	0.19367	0.390944	0.148058		9.7	0.13774	0.0398069	0.0221761	0.0293386	0.17557	0.150872	0.0118322	0.0303736	0.018786	0.0379215	0.0143616
B2_11.fcs	95.1	1.81	28.3	23.1	12.1	2.73	24.7	95.7	178	4.29	-804	17.9	20.2	19.5	14.7		1.81	0.51223	0.41811	0.21901	2.73	2.61261	2.50027	0.112081	0.48867	0.55146	0.509459	0.40131		8.9	0.16109	0.0455885	0.0372118	0.0194919	0.24297	0.222524	0.00997521	0.0434916	0.0490799	0.0453418	0.0357166
B2_12.fcs	96.8	1.2	32.4	21.1	16.9	1.9	25.1	95.1	186	4.91	-591	15.5	21.8	16.8	10.4		1.2	0.3888	0.2532	0.2028	1.9	1.8069	1.71836	0.0887188	0.2945	0.4142	0.303559	0.1976		9.9	0.1188	0.0384912	0.0250668	0.0200772	0.1881	0.170118	0.00878316	0.0291555	0.0410058	0.0300524	0.0195624
B2_13.fcs	91.7	2.12	32.4	10.3	29.4	2.11	20.7	100	566	0	n/a	8.15	18.5	23.7	15.6		2.12	0.68688	0.21836	0.62328	2.11	2.11	2.11	0	0.171965	0.39035	0.50007	0.32916		9.6	0.20352	0.0659405	0.0209626	0.0598349	0.20256	0.20256	0	0.0165086	0.0374736	0.0480067	0.0315994
B2_14.fcs	97.7	1.93	36.7	16.9	13.5	1.84	19.8	90.2	236	9.84	-705	14.2	9.84	19.4	9.62		1.93	0.70831	0.32617	0.26055	1.84	1.65968	1.49703	0.163313	0.26128	0.181056	0.321978	0.177008		12.2	0.23546	0.0864138	0.0397927	0.0317871	0.22448	0.182638	0.0199241	0.0318762	0.0220888	0.0392813	0.021595
B2_15.fcs	96.8	1.78	32.1	16.2	23.4	2.06	22.5	91.8	220	8.17	-251	22.2	10.7	24.5	12.1		1.78	0.57138	0.28836	0.41652	2.06	1.89108	1.73601	0.154501	0.45732	0.22042	0.463315	0.24926		10.8	0.19224	0.061709	0.0311429	0.0449842	0.22248	0.187489	0.0166861	0.0493906	0.0238054	0.050038	0.0269201
B2_16.fcs	97.2	3.14	40.4	13.8	28.2	2.91	20.7	97.8	200	2.17	-686	19.2	12.8	21.1	13.2		3.14	1.26856	0.43332	0.88548	2.91	2.84598	2.78337	0.0617578	0.55872	0.37248	0.600502	0.38412		6.6	0.20724	0.083725	0.0285991	0.0584417	0.19206	0.183702	0.00407601	0.0368755	0.0245837	0.0396331	0.0253519
B2_17.fcs	93.4	2.83	25.3	24.1	11.9	2.4	22.4	98.4	278	1.56	195	19.6	23.4	18.5	20.3		2.83	0.71599	0.68203	0.33677	2.4	2.3616	2.32381	0.036841	0.4704	0.5616	0.436896	0.4872		6	0.1698	0.0429594	0.0409218	0.0202062	0.144	0.139429	0.00221046	0.028224	0.033696	0.0262138	0.029232
B2_18.fcs	93.4	0.79	11.9	32.2	6.17	1.86	29	99.4	165	0.65	-561	10.5	21.9	15.2	8.99		0.79	0.09401	0.25438	0.048743	1.86	1.84884	1.83775	0.0120175	0.1953	0.40734	0.281024	0.167214		6.4	0.05056	0.00601664	0.0162803	0.00311955	0.11904	0.117616	0.000769117	0.0124992	0.0260698	0.0179855	0.0107017

## Sheet: FACS AT
		Live CD45++	Live CD45++	Live CD45++	CD3+	CD3+	Live CD45++	CD11b+	CD11b+	CD11b+	Monocytes	Monocytes	Live CD45++	Live CD45++	Live CD45++		Percent of viable Leukocytes														x105
Sample:	Live CD45++	B cells	B1a	CD3+	Cytotoxic T cells	Helper T cells	CD11b+	Granulocytes	Macrophages	Monocytes	/Ly6c BV785-H+	Ly6c BV785-H-	DCs	CDc CD11b+	NK cells		B cells	B1a	CD3+	Cytotoxic T cells	Helper T cells	CD11b+	Granulocytes	Macrophages	Monocytes	/Ly6c BV785-H+	Ly6c BV785-H-	DCs	NK cells		FACS WAT	B cells	CD3+	Cytotoxic T cells	Helper T cells	Granulocytes	Macrophages	Monocytes	/Ly6c BV785-H+	Ly6c BV785-H-	DCs	NK cells
WAT1_1.fcs	31.9	12.2	4.51	53.5	6.28	27.8	60.7	2.68	63.8	4.75	48	52	8.28	18.3	34.3		12.2	0.55022	53.5	3.3598	14.873	60.7	1.62676	1.03787	2.88325	1.38396	1.49929	8.28	34.3		1.98312	0.241941	1.06097	0.0666289	0.29495	0.0322606	0.0205823	0.0571784	0.0274456	0.0297328	0.164203	0.680211
WAT1_2.fcs	28.3	9.05	3.7	64.5	5.45	34.6	70	3.37	79.6	1.77	62.4	37.6	6.99	24.1	33		9.05	0.33485	64.5	3.51525	22.317	70	2.359	1.87776	1.239	0.773136	0.465864	6.99	33		3.41943	0.309459	2.20554	0.120202	0.763115	0.0806645	0.0642089	0.0423668	0.0264369	0.0159299	0.239018	1.12841
WAT1_3.fcs	22.7	11.6	5.27	51.9	8.57	21.5	58.6	2.29	64.7	2.38	48.1	51.9	6.72	15.4	40.5		11.6	0.61132	51.9	4.44783	11.1585	58.6	1.34194	0.868235	1.39468	0.670841	0.723839	6.72	40.5		16.1437	1.87267	8.37856	0.718043	1.80139	0.216638	0.140165	0.225152	0.108298	0.116854	1.08485	6.53819
WAT1_4.fcs	6.55	14	16.7	33.1	15.8	15.6	37.9	1.54	54.4	2.67	51.5	48.5	5.58	14.8	59.4		14	2.338	33.1	5.2298	5.1636	37.9	0.58366	0.317511	1.01193	0.521144	0.490786	5.58	59.4		17.2962	2.42147	5.72505	0.904558	0.893108	0.100951	0.0549174	0.175026	0.0901382	0.0848874	0.965129	10.274
WAT1_5.fcs	8.51	7.63	4.46	56.3	6.74	42.7	61.3	0.77	74.8	2.68	52.2	47.8	6.96	12.6	35.6		7.63	0.340298	56.3	3.79462	24.0401	61.3	0.47201	0.353063	1.64284	0.857562	0.785278	6.96	35.6		1.54522	0.1179	0.869956	0.058635	0.371471	0.00729357	0.00545559	0.0253854	0.0132512	0.0121342	0.107547	0.550097
WAT1_6.fcs	16.9	8.43	3.49	58	5.85	37.7	63.5	0.98	75.6	2.34	61	39	8	17.5	34.1		8.43	0.294207	58	3.393	21.866	63.5	0.6223	0.470459	1.4859	0.906399	0.579501	8	34.1		1.20767	0.101807	0.700451	0.0409764	0.26407	0.00751536	0.00568161	0.0179448	0.0109464	0.00699849	0.096614	0.411817
WAT1_7.fcs	7.43	13.4	6.99	41.4	11	36.9	46.7	0.86	65.5	3.06	40.9	59.1	7.31	14.8	45.3		13.4	0.93666	41.4	4.554	15.2766	46.7	0.40162	0.263061	1.42902	0.584469	0.844551	7.31	45.3		1.24711	0.167113	0.516305	0.0567935	0.190516	0.00500866	0.00328067	0.0178215	0.00728899	0.0105325	0.091164	0.564942
WAT1_8.fcs	4.61	7.15	7.56	22.4	11.9	40.3	27	2.06	60.5	6.38	23.7	76.3	7.07	13.3	39.4		7.15	0.54054	22.4	2.6656	9.0272	27	0.5562	0.336501	1.7226	0.408256	1.31434	7.07	39.4		2.64766	0.189308	0.593075	0.070576	0.239009	0.0147263	0.0089094	0.0456086	0.0108092	0.0347993	0.187189	1.04318
WAT1_9.fcs	17	16.5	4.8	40.1	15.5	23.5	38.9	3.65	64.4	2.28	80	20	10.1	8.77	46.7		16.5	0.792	40.1	6.2155	9.4235	38.9	1.41985	0.914383	0.88692	0.709536	0.177384	10.1	46.7		4.40476	0.726786	1.76631	0.273778	0.415083	0.062541	0.0402764	0.0390667	0.0312534	0.00781334	0.444881	2.05702
WAT1_10.fcs	2.84	14	8.66	38.8	13.4	20.8	40.8	2.14	62.5	4.04	56.9	43.1	10.1	8.6	54.6		14	1.2124	38.8	5.1992	8.0704	40.8	0.87312	0.5457	1.64832	0.937894	0.710426	10.1	54.6		2.14894	0.300851	0.833787	0.111727	0.173428	0.0187628	0.0117267	0.0354213	0.0201547	0.0152666	0.217043	1.17332
WAT1_11.fcs	5.66	14.8	5.77	39.2	16.8	23.1	41.4	1.88	63.1	3.08	41.3	58.7	9.55	10.8	49.9		14.8	0.85396	39.2	6.5856	9.0552	41.4	0.77832	0.49112	1.27512	0.526625	0.748495	9.55	49.9		1.90732	0.282283	0.747668	0.125608	0.172711	0.014845	0.00936721	0.0243206	0.0100444	0.0142762	0.182149	0.951751
WAT1_12.fcs	28.7	22.6	5.5	41.5	13	27.4	43.1	1.97	61	4.14	73.2	26.8	10.8	18.8	43.1		22.6	1.243	41.5	5.395	11.371	43.1	0.84907	0.517933	1.78434	1.30614	0.478203	10.8	43.1		1.90667	0.430907	0.791267	0.102865	0.216807	0.0161889	0.00987525	0.0340214	0.0249037	0.00911774	0.20592	0.821773
WAT1_13.fcs	17.5	12.2	5.42	53.5	8.7	30.4	57.5	2.56	71.2	2.12	44.2	55.8	7.78	12.8	38.3		12.2	0.66124	53.5	4.6545	16.264	57.5	1.472	1.04806	1.219	0.538798	0.680202	7.78	38.3		1.41924	0.173147	0.759292	0.0660584	0.230825	0.0208912	0.0148745	0.0173005	0.00764682	0.00965368	0.110417	0.543568
WAT1_14.fcs	22.5	14.6	8.69	30	16.7	9.72	37.3	1.03	40.8	2.76	42.9	57.1	8.98	15.1	45.7		14.6	1.26874	30	5.01	2.916	37.3	0.38419	0.15675	1.02948	0.441647	0.587833	8.98	45.7		15.9155	2.32366	4.77465	0.797366	0.464096	0.0611457	0.0249475	0.163847	0.0702903	0.0935565	1.42921	7.27338
WAT1_15.fcs	13.6	9.21	8.06	49.8	8.95	24.4	55.5	2.3	62.7	3.61	62.5	37.5	7.23	23.2	34.5		9.21	0.742326	49.8	4.4571	12.1512	55.5	1.2765	0.800366	2.00355	1.25222	0.751331	7.23	34.5		37.093	3.41627	18.4723	1.65327	4.50725	0.473492	0.29688	0.743177	0.464486	0.278691	2.68183	12.7971
WAT1_16.fcs	28.5	9.57	5.54	51.6	9.89	19.9	54.7	1.84	62.7	5.18	71.1	28.9	8.25	13	34.8		9.57	0.530178	51.6	5.10324	10.2684	54.7	1.00648	0.631063	2.83346	2.01459	0.81887	8.25	34.8		10.5066	1.00548	5.42141	0.536177	1.07886	0.105747	0.0663033	0.297701	0.211665	0.0860355	0.866795	3.6563
WAT1_17.fcs	25.2	17.2	14	31.3	13.1	23.7	33	5.56	54.3	5.83	44.2	55.8	7.95	11.8	45.6		17.2	2.408	31.3	4.1003	7.4181	33	1.8348	0.996296	1.9239	0.850364	1.07354	7.95	45.6		11.8393	2.03636	3.70571	0.485448	0.878253	0.217228	0.117955	0.227777	0.100677	0.127099	0.941226	5.39873
WAT1_18.fcs	33.8	9.85	8.57	32.5	13.2	5.88	38.8	3.76	52.1	1.64	57.1	42.9	7.47	18.3	43.4		9.85	0.844145	32.5	4.29	1.911	38.8	1.45888	0.760076	0.63632	0.363339	0.272981	7.47	43.4		8.96266	0.882822	2.91286	0.384498	0.171276	0.130754	0.068123	0.0570312	0.0325648	0.0244664	0.66951	3.88979
		Live CD45++	B1	IgM+, CD23-	IgM+, CD23-	Live CD45++	CD19+,B220+	CD19+,B220+	CD19+,B220+	Live CD45++	IgM+,CD23-		Percent of viable Leukocytes											x105
Sample:	Live CD45++	B1	IgM+, CD23-	B1a	B1b	CD19+,B220+	Bregs	Follicular	Marginal zone	IgM+,CD23-	IRA		B1	IgM+, CD23-	B1a	B1b	CD19+,B220+	Bregs	Follicular	Marginal zone	IgM+,CD23-	IRA		FACS WAT	B1	B1a	B1b	Bregs	Follicular	Marginal zone	IRA
WAT1_1.fcs	18.2	32.4	8.32	27.1	72.9	2.47	13	16.7	13	9.56	13.4		32.4	2.69568	0.730529	1.96515	2.47	0.3211	0.41249	0.3211	9.56	1.28104		1.98312	0.642532	0.0144873	0.0389713	0.00636781	0.00818018	0.00636781	0.0254046
WAT1_2.fcs	9.58	25.4	4.31	5.88	94.1	2.45	2.63	2.63	2.63	13.4	0.48		25.4	1.09474	0.0643707	1.03015	2.45	0.064435	0.064435	0.064435	13.4	0.06432		3.41943	0.868536	0.00220111	0.0352253	0.00220331	0.00220331	0.00220331	0.00219938
WAT1_3.fcs	12.5	66.3	1.34	0	100	2.67	0	14.8	0	6.61	4.48		66.3	0.88842	0	0.88842	2.67	0	0.39516	0	6.61	0.296128		16.1437	10.7033	0	0.143424	0	0.0637933	0	0.0478059
WAT1_4.fcs	7.33	57.3	5.76	15	85	10.1	1.64	9.84	0	22.3	5.19		57.3	3.30048	0.495072	2.80541	10.1	0.16564	0.99384	0	22.3	1.15737		17.2962	9.91074	0.0856288	0.48523	0.0286495	0.171897	0	0.200181
WAT1_5.fcs	11.4	25.1	3.5	47.8	52.2	14.1	21.5	42.3	6.37	18.6	64.7		25.1	0.8785	0.419923	0.458577	14.1	3.0315	5.9643	0.89817	18.6	12.0342		1.54522	0.387849	0.00648871	0.007086	0.0468432	0.0921613	0.0138787	0.185954
WAT1_6.fcs	11.5	37	1.91	40.4	59.6	12	9.81	54.7	3.27	13.3	78.6		37	0.7067	0.285507	0.421193	12	1.1772	6.564	0.3924	13.3	10.4538		1.20767	0.44684	0.00344799	0.00508664	0.0142167	0.0792718	0.00473892	0.126248
WAT1_7.fcs	15.1	36.4	6.22	38.7	61.3	14.7	30	47.1	15.1	32.3	71.3		36.4	2.26408	0.876199	1.38788	14.7	4.41	6.9237	2.2197	32.3	23.0299		1.24711	0.453949	0.0109272	0.0173084	0.0549977	0.0863464	0.0276822	0.287209
WAT1_8.fcs	5.58	52.3	2.45	10.6	89.4	13.5	4.44	69.6	3.63	11.7	58.5		52.3	1.28135	0.135823	1.14553	13.5	0.5994	9.396	0.49005	11.7	6.8445		2.64766	1.38473	0.00359613	0.0303296	0.0158701	0.248774	0.0129748	0.181219
WAT1_9.fcs	12.7	31.2	2.82	61.2	38.8	21.5	14.1	52.7	5.6	18.2	74.8		31.2	0.87984	0.538462	0.341378	21.5	3.0315	11.3305	1.204	18.2	13.6136		4.40476	1.37429	0.023718	0.0150369	0.13353	0.499082	0.0530333	0.599647
WAT1_10.fcs	10.6	26	3.38	45.7	54.3	12.4	19.9	57.6	10	19.2	75.8		26	0.8788	0.401612	0.477188	12.4	2.4676	7.1424	1.24	19.2	14.5536		2.14894	0.558723	0.00863038	0.0102545	0.0530271	0.153486	0.0266468	0.312748
WAT1_11.fcs	11.3	29.3	4.29	54.7	45.3	11.8	23.3	50	11.5	20.6	77.1		29.3	1.25697	0.687563	0.569407	11.8	2.7494	5.9	1.357	20.6	15.8826		1.90732	0.558844	0.013114	0.0108604	0.0524398	0.112532	0.0258823	0.302932
WAT1_12.fcs	10.5	35.9	3.76	60	40	15.8	23.2	45.6	11	18	64.1		35.9	1.34984	0.809904	0.539936	15.8	3.6656	7.2048	1.738	18	11.538		1.90667	0.684493	0.0154422	0.0102948	0.0698908	0.137372	0.0331379	0.219991
WAT1_13.fcs	14.4	22.8	3.64	42.9	57.1	15.3	12.6	60.3	5.92	15.9	70.1		22.8	0.82992	0.356036	0.473884	15.3	1.9278	9.2259	0.90576	15.9	11.1459		1.41924	0.323586	0.00505299	0.00672555	0.0273601	0.130937	0.0128549	0.158187
WAT1_14.fcs	7.37	64.6	4.37	0	100	6.9	4.55	13.6	0	19.1	0		64.6	2.82302	0	2.82302	6.9	0.31395	0.9384	0	19.1	0		15.9155	10.2814	0	0.449298	0.0499667	0.149351	0	0
WAT1_15.fcs	9.67	36.2	7.66	11.8	88.2	17.6	0	4.63	0	24.8	2.63		36.2	2.77292	0.327205	2.44572	17.6	0	0.81488	0	24.8	0.65224		37.093	13.4277	0.12137	0.90719	0	0.302264	0	0.241936
WAT1_16.fcs	6.89	34.5	6.67	0	100	9.77	0	23.5	0	24.7	2.33		34.5	2.30115	0	2.30115	9.77	0	2.29595	0	24.7	0.57551		10.5066	3.62478	0	0.241773	0	0.241226	0	0.0604666
WAT1_17.fcs	6.83	47.1	13.3	26.7	73.3	5.83	14.3	0	0	35	7.14		47.1	6.2643	1.67257	4.59173	5.83	0.83369	0	0	35	2.499		11.8393	5.57632	0.198021	0.54363	0.0987033	0	0	0.295865
WAT1_18.fcs	6	36.7	4.26	0	100	11.7	6.67	40	6.67	23.4	16.7		36.7	1.56342	0	1.56342	11.7	0.78039	4.68	0.78039	23.4	3.9078		8.96266	3.28929	0	0.140124	0.0699437	0.419452	0.0699437	0.350243
			Tcytotoxic	Tcytotoxic	Tcytotoxic		Thelper	CTL4+	Activated	CTL4+	Activated memory	Thelper	Thelper	Thelper	Thelper		Percent of viable Leukocytes													x105
Sample:	Live CD45++	Tcytotoxic	Thcm	Thm	Thnaive	Thelper	CTL4+	Activated	Mean (PD-1 BV785-A)	Activated memory	Mean (PD-1 BV785-A)	Thcm	Thm	Thnaive	Tregs		Tcytotoxic	Thcm	Thm	Thnaive	Thelper	CTL4+	Activated	Activated memory	Thcm	Thm	Thnaive	Tregs		FACS WAT	Thcm	Thm	Thnaive	Activated	Activated memory	Thcm	Thm	Thnaive	Tregs
WAT1_1.fcs	27.3	1.44	15.5	68.5	6.85	3.6	11.5	98.4	16776	1.59	-1636	53.5	33	11.9	18.3		1.44	0.2232	0.9864	0.09864	3.6	3.5424	3.48572	0.0563242	1.926	1.188	0.421546	0.6588		1.98312	0.00442633	0.0195615	0.00195615	0.0691261	0.00111698	0.0381949	0.0235595	0.00835977	0.0130648
WAT1_2.fcs	41.7	0.68	26.9	58.9	8	3.17	27.1	99.5	6441	0.45	-1636	64.2	24.5	10.1	17.4		0.68	0.18292	0.40052	0.0544	3.17	3.15415	3.13838	0.0141937	2.03514	0.77665	0.318569	0.55158		3.41943	0.00625483	0.0136955	0.00186017	0.107315	0.000485343	0.0695903	0.026557	0.0108933	0.0188609
WAT1_3.fcs	28.9	1.41	12.3	47.2	8.49	2.29	15.1	96.2	39249	3.85	-1636	54.1	32	9.3	17.4		1.41	0.17343	0.66552	0.119709	2.29	2.20298	2.11927	0.0848147	1.23889	0.7328	0.204877	0.39846		16.1437	0.027998	0.107439	0.0193254	0.342127	0.0136922	0.200002	0.118301	0.0330747	0.0643261
WAT1_4.fcs	10.9	1.21	10.5	59.3	6.98	3.85	15.3	100	26495	0	n/a	42.7	42.7	12.8	11.3		1.21	0.12705	0.71753	0.084458	3.85	3.85	3.85	0	1.64395	1.64395	0.4928	0.43505		17.2962	0.0219749	0.124106	0.014608	0.665905	0	0.284341	0.284341	0.0852358	0.0752472
WAT1_5.fcs	16.3	0.3	2.94	44.1	2.94	1.42	47.2	98.7	7911	1.33	-1636	35.2	56.6	6.92	11.9		0.3	0.00882	0.1323	0.00882	1.42	1.40154	1.38332	0.0186405	0.49984	0.80372	0.0969866	0.16898		1.54522	0.000136288	0.00204432	0.000136288	0.0213753	0.000288036	0.0077236	0.0124192	0.00149865	0.0026111
WAT1_6.fcs	1.47	3.13	0	17.2	13.8	1.29	16.7	100	74767	0	n/a	50	16.7	33.3	25		3.13	0	0.53836	0.43194	1.29	1.29	1.29	0	0.645	0.21543	0.42957	0.3225		1.20767	0	0.00650164	0.00521643	0.015579	0	0.0077895	0.00260169	0.00518781	0.00389475
WAT1_7.fcs	17.3	4.65	7.26	75.9	3.93	3.99	13.5	99.3	9803	0.65	992	54.5	29.2	15	15.6		4.65	0.33759	3.52935	0.182745	3.99	3.96207	3.93434	0.0257535	2.17455	1.16508	0.59431	0.62244		1.24711	0.00421013	0.044015	0.00227904	0.0490656	0.000321175	0.0271191	0.0145299	0.00741172	0.00776253
WAT1_8.fcs	17.3	0.46	19.2	38.5	11.5	3.05	60.2	99	36304	0.97	-889	40.9	56.1	2.92	19.3		0.46	0.08832	0.1771	0.0529	3.05	3.0195	2.9893	0.0292891	1.24745	1.71105	0.0881694	0.58865		2.64766	0.00233841	0.004689	0.00140061	0.0791466	0.000775476	0.0330282	0.0453027	0.00233442	0.0155854
WAT1_9.fcs	17	1.57	10.8	71.6	10.8	3.78	19.1	95.5	5045	4.49	-836	47.1	41.1	11.3	19.3		1.57	0.16956	1.12412	0.16956	3.78	3.6099	3.44745	0.162085	1.78038	1.55358	0.407919	0.72954		4.40476	0.00746871	0.0495148	0.00746871	0.151852	0.00713944	0.0784215	0.0684315	0.0179678	0.0321345
WAT1_10.fcs	5.95	1.19	18.3	53.5	8.45	2.76	9.15	93.3	6185	6.67	65445	47	43.3	9.15	50		1.19	0.21777	0.63665	0.100555	2.76	2.57508	2.40255	0.171758	1.2972	1.19508	0.23562	1.38		2.14894	0.00467974	0.0136812	0.00216086	0.0516293	0.00369097	0.027876	0.0256815	0.00506332	0.0296553
WAT1_11.fcs	11.6	2.36	22	61.7	10.5	6.29	8.24	97.8	16884	2.17	11040	44.1	38.2	14.2	32.1		2.36	0.5192	1.45612	0.2478	6.29	6.15162	6.01628	0.13349	2.77389	2.40278	0.87353	2.01909		1.90732	0.00990279	0.0277728	0.00472633	0.11475	0.00254608	0.0529069	0.0458286	0.016661	0.0385104
WAT1_12.fcs	20.1	2.64	14.7	79.4	2.1	9.15	12	99	6339	1.01	4141	49.4	42.5	7.4	22		2.64	0.38808	2.09616	0.05544	9.15	9.0585	8.96791	0.0914909	4.5201	3.88875	0.670329	2.013		1.90667	0.00739939	0.0399668	0.00105706	0.170988	0.00174443	0.0861832	0.0741455	0.0127809	0.0383812
WAT1_13.fcs	17.3	1.17	16.1	69.3	6.57	3.43	33.8	98.5	7938	1.47	183	57.5	33.1	9.2	33.6		1.17	0.18837	0.81081	0.076869	3.43	3.37855	3.32787	0.0496647	1.97225	1.13533	0.310827	1.15248		1.41924	0.00267342	0.0115073	0.00109095	0.0472304	0.00070486	0.0279909	0.016113	0.00441137	0.0163564
WAT1_14.fcs	24.2	4.49	7.42	58.2	2.67	6.42	7.88	100	14091	0	n/a	23.9	59.1	10.4	6.43		4.49	0.333158	2.61318	0.119883	6.42	6.42	6.42	0	1.53438	3.79422	0.66768	0.412806		15.9155	0.0530237	0.4159	0.01908	1.02177	0	0.244204	0.603869	0.106265	0.0657001
WAT1_15.fcs	26.5	0.94	7.69	48.7	12.8	2.31	18.2	100	19422	0	n/a	25.5	54.2	17.7	12		0.94	0.072286	0.45778	0.12032	2.31	2.31	2.31	0	0.58905	1.25202	0.40887	0.2772		37.093	0.0268131	0.169804	0.0446303	0.856849	0	0.218496	0.464412	0.151662	0.102822
WAT1_16.fcs	36.8	2.23	9.3	53.5	1.16	2.82	12.8	100	50330	0	n/a	33.9	47.7	15.6	13.8		2.23	0.20739	1.19305	0.025868	2.82	2.82	2.82	0	0.95598	1.34514	0.43992	0.38916		10.5066	0.0217897	0.125349	0.00271785	0.296286	0	0.100441	0.141329	0.0462207	0.0408875
WAT1_17.fcs	7.31	1.63	20.3	41.8	15.2	3.81	20.5	94.7	10500	5.26	-283	48.6	36.2	13	25.9		1.63	0.33089	0.68134	0.24776	3.81	3.60807	3.41684	0.189784	1.85166	1.37922	0.469049	0.98679		11.8393	0.0391751	0.080666	0.0293331	0.404531	0.0224692	0.219224	0.16329	0.0555322	0.116829
WAT1_18.fcs	11.7	3.22	7.61	34.8	4.35	1.75	16	100	3835	0	n/a	18	46	28	4		3.22	0.245042	1.12056	0.14007	1.75	1.75	1.75	0	0.315	0.805	0.49	0.07		8.96266	0.0219623	0.100432	0.012554	0.156846	0	0.0282324	0.0721494	0.043917	0.00627386

## Sheet: FACS aorta
Aorta
Sample:	cells/Single Cells	Viable	Viable/leukos	Viable/leukos/CD11b+	Viable/leukos/CD11b+/DCs	Viable/leukos/CD11b+/Granulocytes	Viable/leukos/CD11b+/Macrophages	Viable/leukos/CD11b-	Viable/leukos/CD11b-/CD3+	Viable/leukos/CD11b-/CD3+/CD3+,NK+	Viable/leukos/CD11b-/CD3+/CD4+	Viable/leukos/CD11b-/CD3+/CD8+	Viable/leukos/CD11b-/CD3-	Viable/leukos/CD11b-/CD3-/Bcells	Viable/leukos/CD11b-/CD3-/NK
Vehicle 1	90.8	67.4	87.5	0.143	0.0068	0.371	0.785	0.858	0.334	0.0577	0.725	0.0328	0.66	0.907	0.0286
Vehicle 2	85.3	51.3	57.8	0.474	0.0166	0.391	0.813	0.526	0.301	0.0709	0.688	0.0284	0.69	0.591	0.0526
Vehicle 3	88.4	61.4	54.5	0.453	0.0379	0.209	0.629	0.55	0.339	0.0855	0.454	0.197	0.647	0.586	0.031
Axtaxanthin 1	80	56.7	40.8	0.48	0.033	0.247	0.802	0.522	0.116	0.0435	0.783	0.0435	0.869	0.407	0.0523
Axtaxanthin 2	77.7	55.7	64	0.697	0.0095	0.27	0.9	0.303	0.164	0.0833	0.717	0.05	0.822	0.54	0.0533
Axtaxanthin 3	79.5	60.6	75.2	0.311	0.0049	0.286	0.865	0.691	0.256	0.0346	0.595	0.0087	0.737	0.877	0.0113
Vehicle 4	90.8	61.6	87.5	0.134	0.0068	0.371	0.755	0.858	0.334	0.0577	0.725	0.0328	0.66	0.907	0.0286
Vehicle 5	85.3	53.3	57.8	0.463	0.0166	0.391	0.831	0.526	0.301	0.0709	0.688	0.0284	0.69	0.591	0.0526
Vehicle 6	88.4	64.4	54.5	0.465	0.0379	0.209	0.692	0.55	0.339	0.0855	0.454	0.197	0.647	0.586	0.031
Axtaxanthin 4	80	57.6	40.8	0.479	0.033	0.247	0.8212	0.522	0.116	0.0435	0.783	0.0435	0.869	0.407	0.0523
Axtaxanthin 5	77.7	57.5	64	0.679	0.0095	0.27	0.879	0.303	0.164	0.0833	0.717	0.05	0.822	0.54	0.0533
Axtaxanthin 6	79.5	60.9	75.2	0.323	0.0049	0.286	0.856	0.691	0.256	0.0346	0.595	0.0087	0.737	0.877	0.0113
Vehicle 7	90.8	65.4	87.5	0.154	0.0068	0.371	0.776	0.858	0.334	0.0577	0.725	0.0328	0.66	0.907	0.0286
Vehicle 8	85.3	52.4	57.8	0.484	0.0166	0.391	0.841	0.526	0.301	0.0709	0.688	0.0284	0.69	0.591	0.0526
Vehicle 9	88.4	62.3	54.5	0.463	0.0379	0.209	0.638	0.55	0.339	0.0855	0.454	0.197	0.647	0.586	0.031
Axtaxanthin 7	80	57.8	40.8	0.482	0.033	0.247	0.782	0.522	0.116	0.0435	0.783	0.0435	0.869	0.407	0.0523
Axtaxanthin 8	77.7	56.8	64	0.673	0.0095	0.27	0.917	0.303	0.164	0.0833	0.717	0.05	0.822	0.54	0.0533
Axtaxanthin 9	79.5	61.7	75.2	0.302	0.0049	0.286	0.872	0.691	0.256	0.0346	0.595	0.0087	0.737	0.877	0.0113
					DCs	Graulocytes	Macrophages	Macrophages/CD11c	Tcells	NK Tcells	T helper	T cytotoxic		Bcells	NK
				Vehicle 1	0.0009724	0.053053	0.112255	0.288	0.286572	0.0495066	0.207765	0.00939956		0.59862	0.018876
				Vehicle 2	0.0078684	0.185334	0.385362	0.816	0.158326	0.0372934	0.108928	0.00449646		0.40779	0.036294
				Vehicle 3	0.0171687	0.094677	0.284937	0.517	0.18645	0.047025	0.0846483	0.0367307		0.379142	0.020057
				Axtaxanthin 1	0.01584	0.11856	0.38496	0.274	0.060552	0.022707	0.0474122	0.00263401		0.353683	0.0454487
				Axtaxanthin 2	0.0066215	0.18819	0.6273	0.357	0.049692	0.0252399	0.0356292	0.0024846		0.44388	0.0438126
				Axtaxanthin 3	0.0015239	0.088946	0.269015	0.356	0.176896	0.0239086	0.105253	0.001539		0.646349	0.0083281
				Vehicle 4	0.0009112	0.049714	0.10117	0.3	0.286572	0.0495066	0.207765	0.00939956		0.59862	0.018876
				Vehicle 5	0.0076858	0.181033	0.384753	0.9	0.158326	0.0372934	0.108928	0.00449646		0.40779	0.036294
				Vehicle 6	0.0176235	0.097185	0.32178	0.6	0.18645	0.047025	0.0846483	0.0367307		0.379142	0.020057
				Axtaxanthin 4	0.015807	0.118313	0.393355	0.2	0.060552	0.022707	0.0474122	0.00263401		0.353683	0.0454487
				Axtaxanthin 5	0.0064505	0.18333	0.596841	0.3	0.049692	0.0252399	0.0356292	0.0024846		0.44388	0.0438126
				Axtaxanthin 6	0.0015827	0.092378	0.276488	0.3	0.176896	0.0239086	0.105253	0.001539		0.646349	0.0083281
				Vehicle 7	0.0010472	0.057134	0.119504	0.552	0.286572	0.0495066	0.207765	0.00939956		0.59862	0.018876
				Vehicle 8	0.0080344	0.189244	0.407044	0.667	0.158326	0.0372934	0.108928	0.00449646		0.40779	0.036294
				Vehicle 9	0.0175477	0.096767	0.295394	0.409	0.18645	0.047025	0.0846483	0.0367307		0.379142	0.020057
				Axtaxanthin 7	0.015906	0.119054	0.376924	0.316	0.060552	0.022707	0.0474122	0.00263401		0.353683	0.0454487
				Axtaxanthin 8	0.0063935	0.18171	0.617141	0.357	0.049692	0.0252399	0.0356292	0.0024846		0.44388	0.0438126
				Axtaxanthin 9	0.0014798	0.086372	0.263344	0.278	0.176896	0.0239086	0.105253	0.001539		0.646349	0.0083281
				%Macro		Aorta 104	Macro abs	Aorta 104	Macro M1 abs
		Total cells		vehi	astax	vehi	astax	vehi	astax
		0.249	0.386	11.23	38.5	0.279627	1.4861	0.0805326	0.407191
		0.393	0.277	38.54	62.73	1.51462	1.73762	1.23593	0.620331
		0.321	0.331	28.49	26.9	0.914529	0.89039	0.472811	0.316979
		0.321	0.331	10.117	39.3355	0.324756	1.302	0.0974267	0.260401
		0.322	0.3315	38.4753	59.6841	1.2389	1.97853	1.11501	0.593558
		0.357	0.304	32.178	27.6488	1.14875	0.840524	0.689253	0.252157
		0.323	0.332	11.9504	37.6924	0.385998	1.25139	0.213071	0.395439
		0.326571	0.3275	40.7044	61.7141	1.32929	2.02114	0.886636	0.721546
		0.337653	0.319143	29.5394	26.3344	0.997407	0.840444	0.407939	0.233643

[truncated: 9 more sheets: ORO staining, Masson's, Cholesterol, TG, NEFA, qPCR_delta_delta, CBA, MRI, Western blot aorta]
